# Supplementary material for: Three novel insect-associated species of Simplicillium (Cordycipitaceae, Hypocreales) from Southwest China
Source: MycoKeys. 2019 Sep 25;58:83–102. doi: 10.3897/mycokeys.58.37176 (PMC6775174; doi:10.3897/mycokeys.58.37176)
Supplement: XML Treatment for Simplicillium formicidae [file mycokeys.58.37176-treatment2.xml]

<!DOCTYPE tp:taxon-treatment
  PUBLIC "-//TaxonX//DTD Taxonomic Treatment Publishing DTD v0 20100105//EN" "tax-treatment-NSO.dtd">
<tp:taxon-treatment xmlns:tp="http://www.plazi.org/taxpub"><tp:treatment-meta><kwd-group><label>Taxon classification</label><kwd><named-content xmlns:xlink="http://www.w3.org/1999/xlink" content-type="kingdom">Fungi</named-content></kwd><kwd><named-content xmlns:xlink="http://www.w3.org/1999/xlink" content-type="order">Hypocreales</named-content></kwd><kwd><named-content xmlns:xlink="http://www.w3.org/1999/xlink" content-type="family">Cordycipitaceae</named-content></kwd></kwd-group><mixed-citation publication-type="journal"><person-group><name><surname>Chen</surname><given-names>Wan-Hao</given-names></name><name><surname>Liu</surname><given-names>Chang</given-names></name><name><surname>Han</surname><given-names>Yan-Feng</given-names></name><name><surname>Liang</surname><given-names>Jian-Dong</given-names></name><name><surname>Tian</surname><given-names>Wei-Yi</given-names></name><name><surname>Liang</surname><given-names>Zong-Qi</given-names></name></person-group><article-title>Three novel insect-associated species of <italic><tp:taxon-name><tp:taxon-name-part taxon-name-part-type="genus" reg="Simplicillium">Simplicillium</tp:taxon-name-part></tp:taxon-name></italic> (<tp:taxon-name><tp:taxon-name-part taxon-name-part-type="family">Cordycipitaceae</tp:taxon-name-part></tp:taxon-name>, <tp:taxon-name><tp:taxon-name-part taxon-name-part-type="order">Hypocreales</tp:taxon-name-part></tp:taxon-name>) from Southwest China</article-title><source>MycoKeys</source><day>25</day><month>9</month><year>2019</year><volume>58</volume><fpage>83</fpage><lpage>102</lpage><pub-id pub-id-type="doi">10.3897/mycokeys.58.37176</pub-id></mixed-citation></tp:treatment-meta><tp:nomenclature><tp:taxon-name><object-id xmlns:xlink="http://www.w3.org/1999/xlink" content-type="arpha" xlink:type="simple">36C3EC82-58AB-5D06-A977-243E3CF2DBEB</object-id>
            <tp:taxon-name-part taxon-name-part-type="genus" reg="Simplicillium">Simplicillium</tp:taxon-name-part>
            <tp:taxon-name-part taxon-name-part-type="species" reg="formicidae">formicidae</tp:taxon-name-part>
            <object-id xmlns:xlink="http://www.w3.org/1999/xlink" content-type="mycobank" xlink:type="simple">831337</object-id>
          </tp:taxon-name><tp:taxon-authority>W.H. Chen, C. Liu, Y.F. Han, J.D. Liang, Z.Q. Liang</tp:taxon-authority><tp:taxon-status xmlns:xlink="http://www.w3.org/1999/xlink" xlink:type="simple">sp. nov.</tp:taxon-status><xref ref-type="fig" rid="F4">Figure 4</xref></tp:nomenclature><tp:treatment-sec sec-type="etymology" id="SECID0ESJDI"><title>Etymology.</title><p>The epithet <italic>formicidae</italic> refers to an insect host in family <tp:taxon-name><tp:taxon-name-part taxon-name-part-type="family">Formicidae</tp:taxon-name-part></tp:taxon-name>.</p></tp:treatment-sec><tp:treatment-sec sec-type="diagnosis" id="SECID0E6JDI"><title>Diagnosis.</title><p>Characterized by phialides always being solitary and rather long and narrow, 51–70.1 × 0.7–0.9 μm. Conidia adhering in globose slimy heads, mostly filiform to fusoid, 3.9–7.9 × 0.8–1.3 μm. Octahedral crystals absent.</p></tp:treatment-sec><tp:treatment-sec sec-type="material" id="SECID0EEKDI"><title>Type.</title><p>CHINA, Guizhou Province, Rongjiang County (<named-content xmlns:xlink="http://www.w3.org/1999/xlink" content-type="dwc:verbatimCoordinates" xlink:type="simple"><named-content content-type="geo-json" specific-use="{&#34;type&#34;:&#34;Point&#34;,&#34;coordinates&#34;:[108.413350,26.032972]}" id="NCID0ENKDI" xlink:type="simple">26°01'58.70"N, 108°24'48.06"E</named-content></named-content>), 1 October 2018, Wanhao Chen, <bold>holotype</bold><abbrev xmlns:xlink="http://www.w3.org/1999/xlink" xlink:title="Guizhou University, Guiyang, China" id="ABBRID0EUKDI" xlink:type="simple">GZAC</abbrev> DL1004, ex-type culture <abbrev xmlns:xlink="http://www.w3.org/1999/xlink" xlink:title="Guizhou University, Guiyang, China" id="ABBRID0EYKDI" xlink:type="simple">GZAC</abbrev> DL10041. Sequences from isolated strain DL10041 has been deposited in GenBank with accession numbers: <abbrev xmlns:xlink="http://www.w3.org/1999/xlink" xlink:title="internal transcribed spacer" id="ABBRID0E3KDI" xlink:type="simple">ITS</abbrev> = <ext-link xmlns:xlink="http://www.w3.org/1999/xlink" ext-link-type="gen" xlink:href="MN006241" xlink:type="simple">MN006241</ext-link>, <abbrev xmlns:xlink="http://www.w3.org/1999/xlink" xlink:title="large subunit ribosomal RNA" id="ABBRID0EFLDI" xlink:type="simple">LSU</abbrev> = <ext-link xmlns:xlink="http://www.w3.org/1999/xlink" ext-link-type="gen" xlink:href="MN006247" xlink:type="simple">MN006247</ext-link>, <abbrev xmlns:xlink="http://www.w3.org/1999/xlink" xlink:title="RNA polymerase II largest subunit 1" id="ABBRID0EOLDI" xlink:type="simple">RPB1</abbrev> = <ext-link xmlns:xlink="http://www.w3.org/1999/xlink" ext-link-type="gen" xlink:href="MN022269" xlink:type="simple">MN022269</ext-link> and <abbrev xmlns:xlink="http://www.w3.org/1999/xlink" xlink:title="RNA polymerase II largest subunit 2" id="ABBRID0EXLDI" xlink:type="simple">RPB2</abbrev> = <ext-link xmlns:xlink="http://www.w3.org/1999/xlink" ext-link-type="gen" xlink:href="MN022267" xlink:type="simple">MN022267</ext-link>.</p><fig id="F4" position="float" orientation="portrait"><object-id xmlns:xlink="http://www.w3.org/1999/xlink" content-type="doi" xlink:type="simple">10.3897/mycokeys.58.37176.figure4</object-id><object-id xmlns:xlink="http://www.w3.org/1999/xlink" content-type="arpha" xlink:type="simple">3FDA3DFB-B2A0-5929-ADD6-B8E831DC5DB0</object-id><label>Figure 4.</label><caption><p><italic><tp:taxon-name><tp:taxon-name-part taxon-name-part-type="genus" reg="Simplicillium">Simplicillium</tp:taxon-name-part> <tp:taxon-name-part taxon-name-part-type="species" reg="lepidopterorum">lepidopterorum</tp:taxon-name-part></tp:taxon-name></italic><bold>A</bold> infected carpenterworm (<tp:taxon-name><tp:taxon-name-part taxon-name-part-type="order">Lepidoptera</tp:taxon-name-part></tp:taxon-name>) <bold>B, C</bold> culture plate, showing the front (<bold>B</bold>) and the reverse (<bold>C</bold>) of the colony, cultured on <abbrev xmlns:xlink="http://www.w3.org/1999/xlink" xlink:title="potato dextrose agar" id="ABBRID0EANDI" xlink:type="simple">PDA</abbrev> medium <bold>D, E, F</bold> phialides solitary and conidia in globose heads <bold>D</bold> conidia. Scale bars: 10 mm (<bold>B, C</bold>), 10μm (<bold>D, E, F, G</bold>).</p></caption><graphic xmlns:xlink="http://www.w3.org/1999/xlink" xlink:href="mycokeys-58-083-g004.jpg" position="float" orientation="portrait" xlink:type="simple" id="oo_342450.jpg"><uri content-type="original_file" xlink:type="simple">https://binary.pensoft.net/fig/342450</uri></graphic></fig></tp:treatment-sec><tp:treatment-sec sec-type="description" id="SECID0ERNDI"><title>Description.</title><p>Colonies reaching 26–32 mm in diameter in 14 d on <abbrev xmlns:xlink="http://www.w3.org/1999/xlink" xlink:title="potato dextrose agar" id="ABBRID0EXNDI" xlink:type="simple">PDA</abbrev>; white; reverse pale brown to brown, and with brown secretions. Hyphae septate, hyaline, smooth-walled, 1.2–1.8 μm wide. Phialides arising from aerial hyphae, gradually tapering towards the apex, without basal septa, always solitary and rather long and narrow, 51–70.1 × 0.7–0.9 μm. Conidia adhering in globose slimy heads, mostly filiform to fusoid, hyaline, smooth-walled, 3.9–7.9 × 0.8–1.3 μm. Octahedral crystals absent.</p></tp:treatment-sec><tp:treatment-sec sec-type="host" id="SECID0E2NDI"><title>Host.</title><p>Ant (<tp:taxon-name><tp:taxon-name-part taxon-name-part-type="order">Hymenoptera</tp:taxon-name-part></tp:taxon-name>)</p></tp:treatment-sec><tp:treatment-sec sec-type="distribution" id="SECID0EGODI"><title>Distribution.</title><p>Rongjiang County, Guizhou Province, China</p></tp:treatment-sec><tp:treatment-sec sec-type="remarks" id="SECID0ELODI"><title>Remarks.</title><p><italic><tp:taxon-name><tp:taxon-name-part taxon-name-part-type="genus" reg="Simplicillium">Simplicillium</tp:taxon-name-part> <tp:taxon-name-part taxon-name-part-type="species" reg="formicidae">formicidae</tp:taxon-name-part></tp:taxon-name></italic> was easily identified as belonging to <italic><tp:taxon-name><tp:taxon-name-part taxon-name-part-type="genus" reg="Simplicillium">Simplicillium</tp:taxon-name-part></tp:taxon-name></italic> because of its solitary phialides, conidia adhering in globose slimy heads, and lack of octahedral crystals. Compared with the typical characteristics of 12 species (Table <xref ref-type="table" rid="T2">2</xref>), it was easily distinguished from those species by having the phialides always solitary and rather long and narrow (51–70.1 × 0.7–0.9 μm) and the conidia mostly filiform to fusoid (3.9–7.9 × 0.8–1.3 μm), and adhering in globose slimy heads, and in having octahedral crystals absent. Based on <abbrev xmlns:xlink="http://www.w3.org/1999/xlink" xlink:title="internal transcribed spacer" id="ABBRID0EHPDI" xlink:type="simple">ITS</abbrev> and <abbrev xmlns:xlink="http://www.w3.org/1999/xlink" xlink:title="large subunit ribosomal RNA" id="ABBRID0ELPDI" xlink:type="simple">LSU</abbrev> rDNA, <italic><tp:taxon-name><tp:taxon-name-part taxon-name-part-type="genus" reg="Simplicillium">S.</tp:taxon-name-part> <tp:taxon-name-part taxon-name-part-type="species" reg="formicidae">formicidae</tp:taxon-name-part></tp:taxon-name></italic> is phylogenetically close to <italic><tp:taxon-name><tp:taxon-name-part taxon-name-part-type="genus" reg="Simplicillium">S.</tp:taxon-name-part> <tp:taxon-name-part taxon-name-part-type="species" reg="cicadellidae">cicadellidae</tp:taxon-name-part></tp:taxon-name></italic> and <italic><tp:taxon-name><tp:taxon-name-part taxon-name-part-type="genus" reg="Simplicillium">S.</tp:taxon-name-part> <tp:taxon-name-part taxon-name-part-type="species" reg="lepidopterorum">lepidopterorum</tp:taxon-name-part></tp:taxon-name></italic>. However, <italic><tp:taxon-name><tp:taxon-name-part taxon-name-part-type="genus" reg="Simplicillium">S.</tp:taxon-name-part> <tp:taxon-name-part taxon-name-part-type="species" reg="formicidae">formicidae</tp:taxon-name-part></tp:taxon-name></italic> has larger filiform to fusoid conidia (3.9–7.9 × 0.8–1.3 μm).</p></tp:treatment-sec><tp:treatment-sec><!--Section generated to contain objects referenced in tp:taxon-treatment.--><table-wrap id="T2" position="float" orientation="portrait"><label>Table 2.</label><caption><p>Morphological comparison of three new species with other <italic><tp:taxon-name><tp:taxon-name-part taxon-name-part-type="genus" reg="Simplicillium">Simplicillium</tp:taxon-name-part></tp:taxon-name></italic> species</p></caption><table id="TID0E5YDI" rules="all"><tbody><tr><td rowspan="2" colspan="1">
                    <bold>Species</bold>
                  </td><td rowspan="1" colspan="4">
                    <bold>Morphological characteristics</bold>
                  </td><td rowspan="2" colspan="1">
                    <bold>Notes</bold>
                  </td></tr><tr><td rowspan="1" colspan="1">
                    <bold>Phialide (Conidiogenous cell) (μm)</bold>
                  </td><td rowspan="1" colspan="1">
                    <bold>Conidia (μm)</bold>
                  </td><td rowspan="1" colspan="1">
                    <bold>Conidia mass</bold>
                  </td><td rowspan="1" colspan="1">
                    <bold>Octahedral crystals</bold>
                  </td></tr><tr><td rowspan="1" colspan="1">
                    <italic><tp:taxon-name><tp:taxon-name-part taxon-name-part-type="genus" reg="Simplicillium">S.</tp:taxon-name-part> <tp:taxon-name-part taxon-name-part-type="species" reg="aogashimaense">aogashimaense</tp:taxon-name-part></tp:taxon-name></italic>
                    <sup>a</sup>
                  </td><td rowspan="1" colspan="1">(19–)23–53 × 1.2–2.0</td><td rowspan="1" colspan="1">cylindrical, 4.2–6.5 × 1.2–2.0</td><td rowspan="1" colspan="1">globose heads</td><td rowspan="1" colspan="1">present</td><td rowspan="1" colspan="1">Chlamydospores present</td></tr><tr><td rowspan="2" colspan="1">
                    <italic><tp:taxon-name><tp:taxon-name-part taxon-name-part-type="genus" reg="Simplicillium">S.</tp:taxon-name-part> <tp:taxon-name-part taxon-name-part-type="species" reg="calcicola">calcicola</tp:taxon-name-part></tp:taxon-name></italic>
                    <sup>b</sup>
                  </td><td rowspan="2" colspan="1">14–38 × 1–2</td><td rowspan="1" colspan="1">micro-: globose, oval or ellipsoidal, 2–3.5 × 1–1.5</td><td rowspan="2" colspan="1"/><td rowspan="2" colspan="1">absent</td><td rowspan="2" colspan="1"/></tr><tr><td rowspan="1" colspan="1">macro-: fusiform, 4.5–8 × 1–2</td></tr><tr><td rowspan="1" colspan="1">
                    <italic><tp:taxon-name><tp:taxon-name-part taxon-name-part-type="genus" reg="Simplicillium">S.</tp:taxon-name-part> <tp:taxon-name-part taxon-name-part-type="species" reg="chinense">chinense</tp:taxon-name-part></tp:taxon-name></italic>
                    <sup>c</sup>
                  </td><td rowspan="1" colspan="1">(6.0–)15–30(–68.0) × 1.5</td><td rowspan="1" colspan="1">oval, ellipsoidal or cylindrical 3.5–5.0 × 1.0–1.5</td><td rowspan="1" colspan="1">branched or unbranched chains</td><td rowspan="1" colspan="1">present</td><td rowspan="1" colspan="1"/></tr><tr><td rowspan="2" colspan="1">
                    <italic><tp:taxon-name><tp:taxon-name-part taxon-name-part-type="genus" reg="Simplicillium">S.</tp:taxon-name-part> <tp:taxon-name-part taxon-name-part-type="species" reg="coffeanum">coffeanum</tp:taxon-name-part></tp:taxon-name></italic>
                    <sup>d</sup>
                  </td><td rowspan="2" colspan="1">11–40(–70) × 1.0–2.4</td><td rowspan="1" colspan="1">micro-: spindle-shaped, 5.3–8.8 × 1.0–1.6</td><td rowspan="2" colspan="1">subglobose to ellipsoidal heads</td><td rowspan="2" colspan="1">absent</td><td rowspan="2" colspan="1"/></tr><tr><td rowspan="1" colspan="1">macro-: ellipsoidal to fusiform, 2.2–3.8 × 0.8–1.5</td></tr><tr><td rowspan="1" colspan="1">
                    <italic><tp:taxon-name><tp:taxon-name-part taxon-name-part-type="genus" reg="Simplicillium">S.</tp:taxon-name-part> <tp:taxon-name-part taxon-name-part-type="species" reg="cylindrosporum">cylindrosporum</tp:taxon-name-part></tp:taxon-name></italic>
                    <sup>a</sup>
                  </td><td rowspan="1" colspan="1">17–32 × 1.2–2.0(–2.5)</td><td rowspan="1" colspan="1">cylindrical, 3.0–4.5(–5.0) × 1.0–2.0</td><td rowspan="1" colspan="1">globose heads</td><td rowspan="1" colspan="1">present</td><td rowspan="1" colspan="1"/></tr><tr><td rowspan="1" colspan="1">
                    <italic><tp:taxon-name><tp:taxon-name-part taxon-name-part-type="genus" reg="Simplicillium">S.</tp:taxon-name-part> <tp:taxon-name-part taxon-name-part-type="species" reg="filiforme">filiforme</tp:taxon-name-part></tp:taxon-name></italic>
                    <sup>e</sup>
                  </td><td rowspan="1" colspan="1">9–18 × 1</td><td rowspan="1" colspan="1">fusoid to filiform, 7.2–12.5 × 1</td><td rowspan="1" colspan="1">zigzag chains</td><td rowspan="1" colspan="1">absent</td><td rowspan="1" colspan="1"/></tr><tr><td rowspan="2" colspan="1">
                    <italic><tp:taxon-name><tp:taxon-name-part taxon-name-part-type="genus" reg="Simplicillium">S.</tp:taxon-name-part> <tp:taxon-name-part taxon-name-part-type="species" reg="lamellicola">lamellicola</tp:taxon-name-part></tp:taxon-name></italic>
                    <sup>f</sup>
                  </td><td rowspan="2" colspan="1">15–50 × 0.7–1.0</td><td rowspan="1" colspan="1">micro-: spindle-shaped, 4.5–9.0 × 0.8–1.2</td><td rowspan="2" colspan="1">subglobose to ellipsoidal heads</td><td rowspan="2" colspan="1">present</td><td rowspan="2" colspan="1"/></tr><tr><td rowspan="1" colspan="1">macro-: oval to ellipsoidal, 2.0–3.0 × 0.7–1.2</td></tr><tr><td rowspan="1" colspan="1">
                    <italic><tp:taxon-name><tp:taxon-name-part taxon-name-part-type="genus" reg="Simplicillium">S.</tp:taxon-name-part> <tp:taxon-name-part taxon-name-part-type="species" reg="lanosoniveum">lanosoniveum</tp:taxon-name-part></tp:taxon-name></italic>
                    <sup>f</sup>
                  </td><td rowspan="1" colspan="1">15–35 × 0.7–1.5</td><td rowspan="1" colspan="1">subglobose, oval, ellipsoidal 1.5–3 × 0.7–1.3</td><td rowspan="1" colspan="1">globose heads</td><td rowspan="1" colspan="1">present</td><td rowspan="1" colspan="1"/></tr><tr><td rowspan="1" colspan="1">
                    <italic><tp:taxon-name><tp:taxon-name-part taxon-name-part-type="genus" reg="Simplicillium">S.</tp:taxon-name-part> <tp:taxon-name-part taxon-name-part-type="species" reg="minatense">minatense</tp:taxon-name-part></tp:taxon-name></italic>
                    <sup>a</sup>
                  </td><td rowspan="1" colspan="1">11–31(–47) × 1.0–1.7</td><td rowspan="1" colspan="1">globose to subglobose, sometimes ellipsoidal, 2.0–3.5 × 1.8–2.5(–2.8)</td><td rowspan="1" colspan="1">globose heads</td><td rowspan="1" colspan="1">present</td><td rowspan="1" colspan="1"/></tr><tr><td rowspan="1" colspan="1">
                    <italic><tp:taxon-name><tp:taxon-name-part taxon-name-part-type="genus" reg="Simplicillium">S.</tp:taxon-name-part> <tp:taxon-name-part taxon-name-part-type="species" reg="obclavatum">obclavatum</tp:taxon-name-part></tp:taxon-name></italic>
                    <sup>f</sup>
                  </td><td rowspan="1" colspan="1">30–52 × 0.8–1.2</td><td rowspan="1" colspan="1">obclavate to ellipsoidal, 2.5–3.5 × 1–2</td><td rowspan="1" colspan="1">short imbricate chains</td><td rowspan="1" colspan="1">present</td><td rowspan="1" colspan="1"/></tr><tr><td rowspan="1" colspan="1">
                    <italic><tp:taxon-name><tp:taxon-name-part taxon-name-part-type="genus" reg="Simplicillium">S.</tp:taxon-name-part> <tp:taxon-name-part taxon-name-part-type="species" reg="subtropicum">subtropicum</tp:taxon-name-part></tp:taxon-name></italic>
                    <sup>a</sup>
                  </td><td rowspan="1" colspan="1">(15–)20–42(–50) × 1.0–2.3</td><td rowspan="1" colspan="1">subglobose to ellipsoidal, 2.3–4.0(–4.5) × 1.5–3.3</td><td rowspan="1" colspan="1">globose heads</td><td rowspan="1" colspan="1">present</td><td rowspan="1" colspan="1"/></tr><tr><td rowspan="1" colspan="1">
                    <italic><tp:taxon-name><tp:taxon-name-part taxon-name-part-type="genus" reg="Simplicillium">S.</tp:taxon-name-part> <tp:taxon-name-part taxon-name-part-type="species" reg="sympodiophorum">sympodiophorum</tp:taxon-name-part></tp:taxon-name></italic>
                    <sup>a</sup>
                  </td><td rowspan="1" colspan="1">20–34(–47) × 0.5–1.3<break/> denticles present</td><td rowspan="1" colspan="1">oval to ellipsoidal, 2.2–3.5 × 1.0–2.0</td><td rowspan="1" colspan="1"/><td rowspan="1" colspan="1">present</td><td rowspan="1" colspan="1"/></tr><tr><td rowspan="1" colspan="1">
                    <italic><tp:taxon-name><tp:taxon-name-part taxon-name-part-type="genus" reg="Simplicillium">S.</tp:taxon-name-part> <tp:taxon-name-part taxon-name-part-type="species" reg="cicadellidae">cicadellidae</tp:taxon-name-part></tp:taxon-name></italic>
                  </td><td rowspan="1" colspan="1">12.9–18.3 × 0.8–1.1</td><td rowspan="1" colspan="1">ellipsoidal, 1.8–2.8 × 1.4–1.8</td><td rowspan="1" colspan="1">ellipsoidal heads</td><td rowspan="1" colspan="1">absent</td><td rowspan="1" colspan="1">colonies reverse pale white</td></tr><tr><td rowspan="1" colspan="1">
                    <italic><tp:taxon-name><tp:taxon-name-part taxon-name-part-type="genus" reg="Simplicillium">S.</tp:taxon-name-part> <tp:taxon-name-part taxon-name-part-type="species" reg="formicidae">formicidae</tp:taxon-name-part></tp:taxon-name></italic>
                  </td><td rowspan="1" colspan="1">51–70.1 × 0.7–0.9</td><td rowspan="1" colspan="1">filiform to fusoid, 3.9–7.9 × 0.8–1.3</td><td rowspan="1" colspan="1">globose heads</td><td rowspan="1" colspan="1">absent</td><td rowspan="1" colspan="1"/></tr><tr><td rowspan="1" colspan="1">
                    <italic><tp:taxon-name><tp:taxon-name-part taxon-name-part-type="genus" reg="Simplicillium">S.</tp:taxon-name-part> <tp:taxon-name-part taxon-name-part-type="species" reg="lepidopterorum">lepidopterorum</tp:taxon-name-part></tp:taxon-name></italic>
                  </td><td rowspan="1" colspan="1">15.3–26.2 × 0.7–1.4</td><td rowspan="1" colspan="1">ellipsoidal, 1.6–2.4 × 1.4–1.7</td><td rowspan="1" colspan="1">globose heads</td><td rowspan="1" colspan="1">absent</td><td rowspan="1" colspan="1">colonies reverse yellowish</td></tr></tbody></table><table-wrap-foot><fn><p>
            a–f: data are derived from <xref ref-type="bibr" rid="B39">Zare and Gams (2001)</xref>, <xref ref-type="bibr" rid="B21">Nonaka et al. (2013)</xref>, <xref ref-type="bibr" rid="B41">Zhang et al. (2017)</xref>, <xref ref-type="bibr" rid="B19">Liu and Cai 2012</xref>, <xref ref-type="bibr" rid="B12">Gomes et al. (2018)</xref> and <xref ref-type="bibr" rid="B5">Crous et al. (2018)</xref>, respectively.</p></fn></table-wrap-foot></table-wrap></tp:treatment-sec><ref-list><ref id="B39"><mixed-citation xmlns:xlink="http://www.w3.org/1999/xlink" xlink:type="simple"><person-group><name name-style="western"><surname>Zare</surname><given-names>R</given-names></name><name name-style="western"><surname>Gams</surname><given-names>W</given-names></name></person-group> (<year>2001</year>) <article-title>A revision of <tp:taxon-name><tp:taxon-name-part taxon-name-part-type="genus">Verticillium</tp:taxon-name-part> <tp:taxon-name-part taxon-name-part-type="infraspecific-rank">section</tp:taxon-name-part> <tp:taxon-name-part taxon-name-part-type="section">Prostrata</tp:taxon-name-part></tp:taxon-name>. IV. The genera <italic><tp:taxon-name><tp:taxon-name-part taxon-name-part-type="genus">Lecanicillium</tp:taxon-name-part></tp:taxon-name></italic> and <italic><tp:taxon-name><tp:taxon-name-part taxon-name-part-type="genus">Simplicillium</tp:taxon-name-part></tp:taxon-name></italic> gen. nov.</article-title><source>Nova Hedwigia</source><volume>73</volume>: <fpage>1</fpage>–<lpage>50</lpage>.</mixed-citation></ref><ref id="B21"><mixed-citation xmlns:xlink="http://www.w3.org/1999/xlink" xlink:type="simple"><person-group><name name-style="western"><surname>Nonaka</surname><given-names>K</given-names></name><name name-style="western"><surname>Kaifuchi</surname><given-names>S</given-names></name><name name-style="western"><surname>Ōmura</surname><given-names>S</given-names></name><name name-style="western"><surname>Masuma</surname><given-names>R</given-names></name></person-group> (<year>2013</year>) <article-title>Five new <italic><tp:taxon-name><tp:taxon-name-part taxon-name-part-type="genus">Simplicillium</tp:taxon-name-part></tp:taxon-name></italic> species (<tp:taxon-name><tp:taxon-name-part taxon-name-part-type="family">Cordycipitaceae</tp:taxon-name-part></tp:taxon-name>) from soils in Tokyo, Japan.</article-title><source>Mycoscience</source><volume>54</volume>(<issue>1</issue>): <fpage>42</fpage>–<lpage>53</lpage>. <ext-link xlink:type="simple" ext-link-type="doi" xlink:href="10.1016/j.myc.2012.07.002">https://doi.org/10.1016/j.myc.2012.07.002</ext-link></mixed-citation></ref><ref id="B41"><mixed-citation xmlns:xlink="http://www.w3.org/1999/xlink" xlink:type="simple"><person-group><name name-style="western"><surname>Zhang</surname><given-names>ZF</given-names></name><name name-style="western"><surname>Liu</surname><given-names>F</given-names></name><name name-style="western"><surname>Zhou</surname><given-names>X</given-names></name><name name-style="western"><surname>Liu</surname><given-names>XZ</given-names></name><name name-style="western"><surname>Liu</surname><given-names>SJ</given-names></name><name name-style="western"><surname>Cai</surname><given-names>L</given-names></name></person-group> (<year>2017</year>) Culturable mycobiota from Karst caves in China, with descriptions of 20 new species. Persoonia: Molecular Phylogeny and Evolution of <tp:taxon-name><tp:taxon-name-part taxon-name-part-type="kingdom">Fungi</tp:taxon-name-part></tp:taxon-name> 39: 1 pp. <ext-link xlink:type="simple" ext-link-type="doi" xlink:href="10.3767/persoonia.2017.39.01">https://doi.org/10.3767/persoonia.2017.39.01</ext-link></mixed-citation></ref><ref id="B19"><mixed-citation xmlns:xlink="http://www.w3.org/1999/xlink" xlink:type="simple"><person-group><name name-style="western"><surname>Liu</surname><given-names>F</given-names></name><name name-style="western"><surname>Cai</surname><given-names>L</given-names></name></person-group> (<year>2012</year>) <article-title>Morphological and molecular characterization of a novel species of <italic><tp:taxon-name><tp:taxon-name-part taxon-name-part-type="genus">Simplicillium</tp:taxon-name-part></tp:taxon-name></italic> from China.</article-title><source>Cryptogamie, Mycologie</source><volume>33</volume>(<issue>2</issue>): <fpage>137</fpage>–<lpage>145</lpage>. <ext-link xlink:type="simple" ext-link-type="doi" xlink:href="10.7872/crym.v33.iss2.2012.137">https://doi.org/10.7872/crym.v33.iss2.2012.137</ext-link></mixed-citation></ref><ref id="B12"><mixed-citation xmlns:xlink="http://www.w3.org/1999/xlink" xlink:type="simple"><person-group><name name-style="western"><surname>Gomes</surname><given-names>AA</given-names></name><name name-style="western"><surname>Pinho</surname><given-names>DB</given-names></name><name name-style="western"><surname>Cardeal</surname><given-names>ZL</given-names></name><name name-style="western"><surname>Menezes</surname><given-names>HC</given-names></name><name name-style="western"><surname>De Queiroz</surname><given-names>MV</given-names></name><name name-style="western"><surname>Pereira</surname><given-names>OL</given-names></name></person-group> (<year>2018</year>) <article-title><italic><tp:taxon-name><tp:taxon-name-part taxon-name-part-type="genus">Simplicillium</tp:taxon-name-part> <tp:taxon-name-part taxon-name-part-type="species">coffeanum</tp:taxon-name-part></tp:taxon-name></italic>, a new endophytic species from Brazilian coffee plants, emitting antimicrobial volatiles.</article-title><source>Phytotaxa</source><volume>333</volume>(<issue>2</issue>): <fpage>188</fpage>–<lpage>198</lpage>. <ext-link xlink:type="simple" ext-link-type="doi" xlink:href="10.11646/phytotaxa.333.2.2">https://doi.org/10.11646/phytotaxa.333.2.2</ext-link></mixed-citation></ref><ref id="B5"><mixed-citation xmlns:xlink="http://www.w3.org/1999/xlink" xlink:type="simple"><person-group><name name-style="western"><surname>Crous</surname><given-names>PW</given-names></name><name name-style="western"><surname>Luangsa-ard</surname><given-names>JJ</given-names></name><name name-style="western"><surname>Wingfield</surname><given-names>MJ</given-names></name><name name-style="western"><surname>Carnegie</surname><given-names>AJ</given-names></name><name name-style="western"><surname>Hernández-Restrepo</surname><given-names>M</given-names></name><name name-style="western"><surname>Lombard</surname><given-names>L</given-names></name><name name-style="western"><surname>Roux</surname><given-names>J</given-names></name><name name-style="western"><surname>Barreto</surname><given-names>RW</given-names></name><name name-style="western"><surname>Baseia</surname><given-names>IG</given-names></name><name name-style="western"><surname>Cano-Lira</surname><given-names>JF</given-names></name><name name-style="western"><surname>Martín</surname><given-names>MP</given-names></name><name name-style="western"><surname>Morezova</surname><given-names>OV</given-names></name><name name-style="western"><surname>Stchigel</surname><given-names>AM</given-names></name><name name-style="western"><surname>Summerell</surname><given-names>BA</given-names></name><name name-style="western"><surname>Brandrud</surname><given-names>TE</given-names></name><name name-style="western"><surname>Dima</surname><given-names>B</given-names></name><name name-style="western"><surname>Garcia</surname><given-names>D</given-names></name><name name-style="western"><surname>Giraldo</surname><given-names>A</given-names></name><name name-style="western"><surname>Guarro</surname><given-names>J</given-names></name><name name-style="western"><surname>Gusmão</surname><given-names>LFP</given-names></name><name name-style="western"><surname>Khamsuntorn</surname><given-names>P</given-names></name><name name-style="western"><surname>Noordeloos</surname><given-names>ME</given-names></name><name name-style="western"><surname>Nuankaew</surname><given-names>S</given-names></name><name name-style="western"><surname>Pinruan</surname><given-names>U</given-names></name><name name-style="western"><surname>Rodríguez-Andrade</surname><given-names>E</given-names></name><name name-style="western"><surname>Souza-Motta</surname><given-names>CM</given-names></name><name name-style="western"><surname>Thangavel</surname><given-names>R</given-names></name><name name-style="western"><surname>van lperen</surname><given-names>AL</given-names></name><name name-style="western"><surname>Abreu</surname><given-names>VP</given-names></name><name name-style="western"><surname>Accioly</surname><given-names>T</given-names></name><name name-style="western"><surname>Alves</surname><given-names>JL</given-names></name><name name-style="western"><surname>Andrade</surname><given-names>JP</given-names></name><name name-style="western"><surname>Bahram</surname><given-names>M</given-names></name><name name-style="western"><surname>Baral</surname><given-names>HO</given-names></name><name name-style="western"><surname>Barbier</surname><given-names>E</given-names></name><name name-style="western"><surname>Barnes</surname><given-names>CW</given-names></name><name name-style="western"><surname>Bendiksen</surname><given-names>E</given-names></name><name name-style="western"><surname>Bernard</surname><given-names>E</given-names></name><name name-style="western"><surname>Bezerra</surname><given-names>JDP</given-names></name><name name-style="western"><surname>Bezerra</surname><given-names>JL</given-names></name><name name-style="western"><surname>Bizio</surname><given-names>E</given-names></name><name name-style="western"><surname>Blair</surname><given-names>JE</given-names></name><name name-style="western"><surname>Bulyonkova</surname><given-names>TM</given-names></name><name name-style="western"><surname>Cabral</surname><given-names>TS</given-names></name><name name-style="western"><surname>Caiafa</surname><given-names>MV</given-names></name><name name-style="western"><surname>Cantillo</surname><given-names>T</given-names></name><name name-style="western"><surname>Colmán</surname><given-names>AA</given-names></name><name name-style="western"><surname>Conceição</surname><given-names>LB</given-names></name><name name-style="western"><surname>Cruz</surname><given-names>S</given-names></name><name name-style="western"><surname>Cunha</surname><given-names>AOB</given-names></name><name name-style="western"><surname>Darveaux</surname><given-names>BA</given-names></name><name name-style="western"><surname>da</surname><given-names>Silva AL</given-names></name><name name-style="western"><surname>da</surname><given-names>Sliva GA</given-names></name><name name-style="western"><surname>da</surname><given-names>Sliva GM</given-names></name><name name-style="western"><surname>da</surname><given-names>Sliva RMF</given-names></name><name name-style="western"><surname>de Oliveira</surname><given-names>RJV</given-names></name><name name-style="western"><surname>Oliveira</surname><given-names>RL</given-names></name><name name-style="western"><surname>De Souza</surname><given-names>JT</given-names></name><name name-style="western"><surname>Dueñas</surname><given-names>M</given-names></name><name name-style="western"><surname>Evans</surname><given-names>HC</given-names></name><name name-style="western"><surname>Epifani</surname><given-names>F</given-names></name><name name-style="western"><surname>Felipe</surname><given-names>MTC</given-names></name><name name-style="western"><surname>Fernández-López</surname><given-names>J</given-names></name><name name-style="western"><surname>Ferreira</surname><given-names>BW</given-names></name><name name-style="western"><surname>Fugueiredo</surname><given-names>CN</given-names></name><name name-style="western"><surname>Filippova</surname><given-names>NV</given-names></name><name name-style="western"><surname>Flores</surname><given-names>JA</given-names></name><name name-style="western"><surname>Gené</surname><given-names>J</given-names></name><name name-style="western"><surname>Ghorbani</surname><given-names>G</given-names></name><name name-style="western"><surname>Gibertoni</surname><given-names>TB</given-names></name><name name-style="western"><surname>Glushakova</surname><given-names>AM</given-names></name><name name-style="western"><surname>Healy</surname><given-names>R</given-names></name><name name-style="western"><surname>Huhndorf</surname><given-names>SM</given-names></name><name name-style="western"><surname>Iturrieta-González</surname><given-names>I</given-names></name><name name-style="western"><surname>Javan-Nikkhah</surname><given-names>M</given-names></name><name name-style="western"><surname>Juciano</surname><given-names>RF</given-names></name><name name-style="western"><surname>Jurjević</surname><given-names>Ž</given-names></name><name name-style="western"><surname>Kachalkin</surname><given-names>AV</given-names></name><name name-style="western"><surname>Keochanpheng</surname><given-names>K</given-names></name><name name-style="western"><surname>Krisai-Greilhuber</surname><given-names>I</given-names></name><name name-style="western"><surname>Li</surname><given-names>YC</given-names></name><name name-style="western"><surname>Lima</surname><given-names>AA</given-names></name><name name-style="western"><surname>Machado</surname><given-names>AR</given-names></name><name name-style="western"><surname>Madrid</surname><given-names>H</given-names></name><name name-style="western"><surname>Magalhães</surname><given-names>OMC</given-names></name><name name-style="western"><surname>Marbach</surname><given-names>PAS</given-names></name><name name-style="western"><surname>Melanda</surname><given-names>GCS</given-names></name><name name-style="western"><surname>Miller</surname><given-names>AN</given-names></name><name name-style="western"><surname>Mongkolsamrit</surname><given-names>S</given-names></name><name name-style="western"><surname>Nascimento</surname><given-names>RP</given-names></name><name name-style="western"><surname>Oliveira</surname><given-names>TGL</given-names></name><name name-style="western"><surname>Ordoñez</surname><given-names>ME</given-names></name><name name-style="western"><surname>Orzes</surname><given-names>R</given-names></name><name name-style="western"><surname>Palma</surname><given-names>MA</given-names></name><name name-style="western"><surname>Pearce</surname><given-names>CJ</given-names></name><name name-style="western"><surname>Pereira</surname><given-names>OL</given-names></name><name name-style="western"><surname>Perrone</surname><given-names>G</given-names></name><name name-style="western"><surname>Peterson</surname><given-names>SW</given-names></name><name name-style="western"><surname>Pham</surname><given-names>THG</given-names></name><name name-style="western"><surname>Piontelli</surname><given-names>E</given-names></name><name name-style="western"><surname>Pordel</surname><given-names>A</given-names></name><name name-style="western"><surname>Quijada</surname><given-names>L</given-names></name><name name-style="western"><surname>Raja</surname><given-names>HA</given-names></name><name name-style="western"><surname>Rosas de Paz</surname><given-names>E</given-names></name><name name-style="western"><surname>Ryvarden</surname><given-names>L</given-names></name><name name-style="western"><surname>Saitta</surname><given-names>A</given-names></name><name name-style="western"><surname>Salcede</surname><given-names>SS</given-names></name><name name-style="western"><surname>Sandoval-Denis</surname><given-names>M</given-names></name><name name-style="western"><surname>Santos</surname><given-names>TAB</given-names></name><name name-style="western"><surname>Seifert</surname><given-names>KA</given-names></name><name name-style="western"><surname>Silva</surname><given-names>BDB</given-names></name><name name-style="western"><surname>Smith</surname><given-names>ME</given-names></name><name name-style="western"><surname>Soares</surname><given-names>AM</given-names></name><name name-style="western"><surname>Sommai</surname><given-names>S</given-names></name><name name-style="western"><surname>Sousa</surname><given-names>JO</given-names></name><name name-style="western"><surname>Suetrong</surname><given-names>S</given-names></name><name name-style="western"><surname>Susca</surname><given-names>A</given-names></name><name name-style="western"><surname>Tedersoo</surname><given-names>L</given-names></name><name name-style="western"><surname>Telleria</surname><given-names>MT</given-names></name><name name-style="western"><surname>Thanakitpipattana</surname><given-names>D</given-names></name><name name-style="western"><surname>Valenzuela-Lopez</surname><given-names>N</given-names></name><name name-style="western"><surname>Visagie</surname><given-names>CM</given-names></name><name name-style="western"><surname>Zapata</surname><given-names>M</given-names></name><name name-style="western"><surname>Groenewald</surname><given-names>JZ</given-names></name></person-group> (<year>2018</year>) <article-title>Fungal Planet description sheets: 785–867.</article-title><source>Persoonia: Molecular Phylogeny and Evolution of <tp:taxon-name><tp:taxon-name-part taxon-name-part-type="kingdom">Fungi</tp:taxon-name-part></tp:taxon-name></source><volume>41</volume>: <fpage>1</fpage>–<lpage>238</lpage>. <ext-link xlink:type="simple" ext-link-type="doi" xlink:href="10.3767/persoonia.2018.41.12">https://doi.org/10.3767/persoonia.2018.41.12</ext-link></mixed-citation></ref></ref-list></tp:taxon-treatment>
